# Supplementary material for: Experimental platform for the functional investigation of membrane proteins in giant unilamellar vesicles
Source: Soft Matter. 2022 Jul 25;18(31):5877–93. doi: 10.1039/d2sm00551d (PMC9364335; doi:10.1039/d2sm00551d)
Supplement: SM-018-D2SM00551D-s001 [file SM-018-D2SM00551D-s001.f3d]

Archive with 25 entries (19 files):
- FusionAssetName[Active]/
- FusionAssetName[Active]/Breps.BlobParts/
- FusionAssetName[Active]/ProteinAssets.BlobParts/
- FusionAssetName[Active]/Images.BlobParts/
- FusionAssetName[Active]/Design1/
- FusionAssetName[Active]/Previews/
- Manifest.dat
- Properties.dat
- FusionAssetName[Active]/Manifest.dat
- FusionAssetName[Active]/Breps.BlobParts/BREP.e51b4a03-ceb4-49d7-9695-cb18ccfcbc0c.smbh
- FusionAssetName[Active]/Breps.BlobParts/BREP.d8a8a712-6773-465f-8295-084474d16a41.smb
- FusionAssetName[Active]/Breps.BlobParts/BREP.70214d92-30ad-45f2-8cde-7cc23e18c5fd.smb
- FusionAssetName[Active]/Breps.BlobParts/BREP.3b4b3f71-49fa-4e09-9d36-510b978ba92e.smbh
- FusionAssetName[Active]/Breps.BlobParts/BREP.9acb34e1-2eca-4a71-afb4-96de521b7568.smbh
- FusionAssetName[Active]/Breps.BlobParts/BREP.205ec1d6-644a-47e2-a4dd-9489e08d6ba0.smbh
- FusionAssetName[Active]/Breps.BlobParts/BREP.8d7168bc-ddb7-4a98-9686-2ff4a97fae3a.smb
- FusionAssetName[Active]/Breps.BlobParts/BREP.b2684c46-49aa-4098-9ea7-faebc56fa5cd.smbh
- FusionAssetName[Active]/Breps.BlobParts/BREP.b621ce88-641b-43c1-b651-60bfd1168017.smbh
- FusionAssetName[Active]/Breps.BlobParts/BREP.403f65c7-ffb7-47ef-b020-09868c8cae38.smb
- FusionAssetName[Active]/Breps.BlobParts/BREP.11e73289-7622-4953-b408-5f039db36537.smb
- FusionAssetName[Active]/Breps.BlobParts/BREP.30d89cf2-cf0a-4585-8662-7b14446ab361.smb
- FusionAssetName[Active]/ProteinAssets.BlobParts/ProteinAsset.4e43f784-0932-4baa-9e2e-92ea85ed6969.protein
- FusionAssetName[Active]/Design1/BulkStream.dat
- FusionAssetName[Active]/Design1/MetaStream.dat
- FusionAssetName[Active]/Previews/small.png
